# Supplementary material for: Specific and redundant activities of ETV1 and ETV4 in prostate cancer aggressiveness revealed by co-overexpression cellular contexts
Source: Oncotarget. 2015 Feb 14;6(7):5217–36. doi: 10.18632/oncotarget.2847 (PMC4467144; doi:10.18632/oncotarget.2847)
Supplement: Supplementary file 2 [file oncotarget-06-5217-s002.xlsx]

## Sheet: Sheet1
Supplementary Table 3: ETV1 candidate target genes in vitro and in vivo
Gene Symbol	ETS specificity	Association model
ACACA	ETV1-specific	In vivo
ADAMTSL3	ETV1-specific	In vitro
ANKRD29	ETV1&ETV4-shared	In vitro
APLN	ERG&ETV1-shared	In vivo
BOK	ETV1-specific	In vivo
CADPS2	ETV1-specific	In vitro
CBLN2	ETV1&ETV4-shared	In vitro
CDK19	ERG&ETV1-shared	In vivo
CHN2	ERG&ETV1-shared	In vivo
CLYBL	ERG&ETV1-shared	In vivo
CNN2	ETV1&ETV4-shared	In vitro
COL9A2	ETV1-specific	In vivo
CSGALNACT1	ERG&ETV1-shared	In vivo
CYP2A6	ETV1-specific	In vitro
DDC	ETV1-specific	In vitro
DLX1	ERG&ETV1-shared	In vivo
DOK3	ETV1-specific	In vitro
ETV1	ETV1-specific	In vitro
ETV1	ETV1-specific	In vivo
F5	ETV1-specific	In vitro
FAM81A	ERG&ETV1-shared	In vivo
FANK1	ERG&ETV1-shared	In vivo
FKBP10	ETV1-specific	In vivo
FOXD1	ERG&ETV1-shared	In vivo
FTH1	ETV1&ETV4-shared	In vitro
GHR	ERG&ETV1-shared	In vivo
GLI3	ETV1&ETV4-shared	In vitro
GLYATL2	ETV1-specific	In vivo
GRPR	ERG&ETV1-shared	In vivo
IFNA1	ETV1&ETV4-shared	In vitro
KCNC2	ERG&ETV1-shared	In vivo
KCNH8	ERG&ETV1-shared	In vivo
KIF5A	ETV1&ETV4-shared	In vitro
LINC00161	ETV1&ETV4-shared	In vitro
MMP16	ETV1&ETV4-shared	In vitro
MMP23B	ETV1&ETV4-shared	In vitro
MT1X	ETV1&ETV4-shared	In vitro
MTNR1A	ETV1-specific	In vivo
MYO1E	ERG&ETV1-shared	In vivo
NCALD	ERG&ETV1-shared	In vivo
NEBL	ETV1-specific	In vitro
NKAIN1	ERG&ETV1-shared	In vivo
NOSTRIN	ERG&ETV1-shared	In vivo
OR10A4	ETV1&ETV4-shared	In vitro
OR4N2	ETV1&ETV4-shared	In vitro
OR52E8	ETV1&ETV4-shared	In vitro
OR6C1	ETV1-specific	In vitro
PCDH11Y	ETV1&ETV4-shared	In vitro
PLA2G7	ERG&ETV1-shared	In vivo
POPDC3	ETV1-specific	In vitro
PPFIBP2	ERG&ETV1-shared	In vivo
PROS1	ETV1-specific	In vivo
PTPN21	ETV1-specific	In vitro
PTPRR	ETV1&ETV4-shared	In vitro
PYGO1	ETV1&ETV4-shared	In vitro
REEP3	ETV1&ETV4-shared	In vitro
REXO2	ERG&ETV1-shared	In vivo
SDK1	ERG&ETV1-shared	In vivo
SDR42E1	ETV1&ETV4-shared	In vitro
SIPA1	ETV1-specific	In vivo
SLC16A1	ETV1-specific	In vivo
SLC16A6	ETV1-specific	In vitro
SLC2A12	ETV1&ETV4-shared	In vitro
SLC45A2	ETV1-specific	In vivo
SLC4A10	ETV1-specific	In vivo
SNX24	ERG&ETV1-shared	In vivo
SRGAP1	ETV1-specific	In vivo
STH	ETV1&ETV4-shared	In vitro
SYT6	ETV1-specific	In vivo
TLL1	ETV1&ETV4-shared	In vitro
TMEFF2	ETV1&ETV4-shared	In vitro
TMEM178A	ERG&ETV1-shared	In vivo
TMEM45B	ERG&ETV1-shared	In vivo
TNFRSF19	ETV1&ETV4-shared	In vitro
TWIST1	ETV1-specific	In vivo
TXNIP	ETV1&ETV4-shared	In vitro
VSTM2L	ETV1-specific	In vivo
ZNF385B	ERG&ETV1-shared	In vivo
ZNF578	ETV1&ETV4-shared	In vitro
ZNF652	ERG&ETV1-shared	In vivo
ZNF765	ERG&ETV1-shared	In vivo
