# Supplementary material for: Specific and redundant activities of ETV1 and ETV4 in prostate cancer aggressiveness revealed by co-overexpression cellular contexts
Source: Oncotarget. 2015 Feb 14;6(7):5217–36. doi: 10.18632/oncotarget.2847 (PMC4467144; doi:10.18632/oncotarget.2847)
Supplement: Supplementary file 3 [file oncotarget-06-5217-s003.xlsx]

## Sheet: Sheet1
Supplementary Table 4: Invasion and/or AIG-associated genes in vitro.
Gene Symbol	Protein Name	Phenotypic Association
ALKBH7	alkB, alkylation repair homolog 7 (E. coli)	Invasion and/or AIG
AOX1	aldehyde oxidase 1	AIG
ARRB1	arrestin, beta 1	Invasion and/or AIG
ASAH1	N-acylsphingosine amidohydrolase (acid ceramidase) 1	Invasion and/or AIG
ATF3	activating transcription factor 3	Invasion and/or AIG
ATP7A	ATPase, Cu++ transporting, alpha polypeptide	Invasion
BACH1	BTB and CNC homology 1, basic leucine zipper transcription factor 1	Invasion and/or AIG
BTNL8	butyrophilin-like 8	AIG
C21orf62	chromosome 21 open reading frame 62	Invasion and/or AIG
C5orf41	chromosome 5 open reading frame 41	Invasion and/or AIG
C8orf4	chromosome 8 open reading frame 4	Invasion
CAMTA1	calmodulin binding transcription activator 1	Invasion
CCL4	chemokine (C-C motif) ligand 4	Invasion
CCNDBP1	cyclin D-type binding-protein 1	Invasion and/or AIG
CCPG1	cell cycle progression 1	Invasion and/or AIG
CDK11A	cyclin-dependent kinase 11A	Invasion and/or AIG
CDK19	cyclin-dependent kinase 19	Invasion and/or AIG
CDS1	CDP-diacylglycerol synthase (phosphatidate cytidylyltransferase) 1	Invasion and/or AIG
CEMIP	cell migration inducing protein, hyaluronan binding	AIG
CHMP1B	chromatin modifying protein 1B	Invasion and/or AIG
CHRNB4	cholinergic receptor, nicotinic, beta 4	Invasion and/or AIG
CITED2	Cbp/p300-interacting transactivator, with Glu/Asp-rich carboxy-terminal domain, 2	Invasion and/or AIG
CRIP2	cysteine-rich protein 2	Invasion and/or AIG
CSAG1	chondrosarcoma associated gene 1	AIG
CXCL9	chemokine (C-X-C motif) ligand 9	Invasion and/or AIG
CYFIP2	cytoplasmic FMR1 interacting protein 2	Invasion and/or AIG
DDAH2	dimethylarginine dimethylaminohydrolase 2	Invasion
DHRS3	dehydrogenase/reductase (SDR family) member 3	Invasion and/or AIG
DIAPH2	diaphanous homolog 2 (Drosophila)	Invasion and/or AIG
DNAJC15	DnaJ (Hsp40) homolog, subfamily C, member 15	Invasion and/or AIG
EGR1	early growth response 1	Invasion and/or AIG
EIF4A2	eukaryotic translation initiation factor 4A, isoform 2	Invasion and/or AIG
ENPP5	ectonucleotide pyrophosphatase/phosphodiesterase 5 (putative function)	Invasion
EPB41L2	erythrocyte membrane protein band 4.1-like 2	Invasion and/or AIG
ETV1	ets variant 1	Invasion
ETV4	ets variant 4	AIG
EXPH5	exophilin 5	Invasion and/or AIG
FAM10A4	similar to heat shock 70kD protein binding protein; family with sequence similarity 10, member A4 pseudogene	Invasion and/or AIG
FGF2	fibroblast growth factor 2 (basic)	AIG
FIG4	FIG4 homolog (S. cerevisiae)	Invasion and/or AIG
FLJ42842	hypothetical FLJ42842	Invasion and/or AIG
FMO1	flavin containing monooxygenase 1	Invasion and/or AIG
FOS	v-fos FBJ murine osteosarcoma viral oncogene homolog	Invasion and/or AIG
GLCE	glucuronic acid epimerase	Invasion and/or AIG
GLIS3	GLIS family zinc finger 3	Invasion and/or AIG
GNAI1	guanine nucleotide binding protein (G protein), alpha inhibiting activity polypeptide 1	Invasion and/or AIG
GOLGA8A	golgi autoantigen, golgin subfamily a, 8A	AIG
GPRC5B	G protein-coupled receptor, family C, group 5, member B	Invasion and/or AIG
GSTM4	glutathione S-transferase mu 4	Invasion
HERC4	hect domain and RLD 4	Invasion and/or AIG
HERC5	hect domain and RLD 5	Invasion
HMGN5	nucleosomal binding protein 1	Invasion
HSD17B11	hydroxysteroid (17-beta) dehydrogenase 11	Invasion
ID1	inhibitor of DNA binding 1, dominant negative helix-loop-helix protein	Invasion
IFIT2	interferon-induced protein with tetratricopeptide repeats 2	Invasion and/or AIG
IL13RA1	interleukin 13 receptor, alpha 1	AIG
JAK2	Janus kinase 2	Invasion and/or AIG
JUND	jun D proto-oncogene	Invasion and/or AIG
KLHL24	kelch-like 24 (Drosophila)	Invasion and/or AIG
LIF	leukemia inhibitory factor (cholinergic differentiation factor)	Invasion
LOC286367	FP944*	Invasion and/or AIG
LRRN1	leucine rich repeat neuronal 1	Invasion and/or AIG
MARCH8	membrane-associated ring finger (C3HC4) 8	Invasion and/or AIG
MCART1	mitochondrial carrier triple repeat 1	Invasion and/or AIG
MPZL3	myelin protein zero-like 3	Invasion and/or AIG
NDRG1	N-myc downstream regulated 1	Invasion and/or AIG
NFATC2	nuclear factor of activated T-cells, cytoplasmic, calcineurin-dependent 2	Invasion and/or AIG
NUDT4	nudix (nucleoside diphosphate linked moiety X)-type motif 4	Invasion
OR4L1	olfactory receptor, family 4, subfamily L, member 1	Invasion and/or AIG
OR51G1	olfactory receptor, family 51, subfamily G, member 1	Invasion and/or AIG
OR52E8	olfactory receptor, family 52, subfamily E, member 8	AIG
OR52N4	olfactory receptor, family 52, subfamily N, member 4	Invasion and/or AIG
OR5M3	olfactory receptor, family 5, subfamily M, member 3	AIG
OSTF1	osteoclast stimulating factor 1	Invasion and/or AIG
PARM1	DKFZP564O0823 protein	AIG
PGM2L1	phosphoglucomutase 2-like 1	Invasion and/or AIG
PLD1	phospholipase D1, phosphatidylcholine-specific	Invasion and/or AIG
PMCH	pro-melanin-concentrating hormone	Invasion and/or AIG
PPP2R5C	protein phosphatase 2, regulatory subunit B', gamma isoform	Invasion and/or AIG
PRB4	proline-rich protein BstNI subfamily 1; proline-rich protein BstNI subfamily 4	Invasion and/or AIG
PROS1	protein S (alpha)	Invasion
PSD3	pleckstrin and Sec7 domain containing 3	Invasion
RAB27A	RAB27A, member RAS oncogene family	Invasion and/or AIG
RAB9A	RAB9A, member RAS oncogene family	Invasion and/or AIG
RASSF9	Ras association (RalGDS/AF-6) domain family (N-terminal) member 9	Invasion and/or AIG
RHOBTB3	Rho-related BTB domain containing 3	Invasion
RNF111	ring finger protein 111	Invasion and/or AIG
RNF144B	ring finger protein 144B	Invasion and/or AIG
ROPN1	ropporin, rhophilin associated protein 1	Invasion and/or AIG
SAV1	salvador homolog 1 (Drosophila)	Invasion and/or AIG
SERF1A	small EDRK-rich factor 1A (telomeric)	Invasion and/or AIG
SLC22A3	solute carrier family 22 (extraneuronal monoamine transporter), member 3	AIG
SLC4A4	solute carrier family 4, sodium bicarbonate cotransporter, member 4	Invasion and/or AIG
SMPDL3A	sphingomyelin phosphodiesterase, acid-like 3A	Invasion and/or AIG
STRBP	spermatid perinuclear RNA binding protein	Invasion and/or AIG
STX7	syntaxin 7	Invasion and/or AIG
SYTL2	synaptotagmin-like 2	Invasion and/or AIG
TAL2	T-cell acute lymphocytic leukemia 2	Invasion and/or AIG
TAS2R4	taste receptor, type 2, member 4	AIG
TAS2R46	taste receptor, type 2, member 46	AIG
TBPL1	TBP-like 1	Invasion and/or AIG
TBXAS1	thromboxane A synthase 1 (platelet)	AIG
TCEAL7	transcription elongation factor A (SII)-like 7	Invasion and/or AIG
TGIF2LY	TGFB-induced factor homeobox 2-like, Y-linked	AIG
TLR6	toll-like receptor 6	Invasion and/or AIG
TMEM99	transmembrane protein 99	Invasion and/or AIG
TMPRSS11E	transmembrane protease, serine 11E	Invasion
TNFRSF10C	tumor necrosis factor receptor superfamily, member 10c, decoy without an intracellular domain	Invasion and/or AIG
TSHZ2	teashirt zinc finger homeobox 2	Invasion and/or AIG
TSHZ3	teashirt zinc finger homeobox 3	Invasion and/or AIG
TUBB2A	tubulin, beta 2A	Invasion and/or AIG
UGT2B28	UDP glucuronosyltransferase 2 family, polypeptide B28	AIG
YPEL1	yippee-like 1 (Drosophila)	Invasion and/or AIG
ZBTB6	zinc finger and BTB domain containing 6	Invasion and/or AIG
ZFAND5	similar to zinc finger, AN1-type domain 5; zinc finger, AN1-type domain 5	Invasion and/or AIG
ZFYVE1	zinc finger, FYVE domain containing 1	Invasion and/or AIG
Bold- genes present in the "invasion-associated genes" list
* ncRNA
